# Supplementary material for: Sensitivity to the Demethylation Inhibitor Difenoconazole Among Baseline Populations of Various Penicillium spp. Causing Blue Mold of Apples and Pears
Source: J Fungi (Basel). 2025 Jan 15;11(1):61. doi: 10.3390/jof11010061 (PMC11767208; doi:10.3390/jof11010061)
Supplement: Supplementary file 1 [file jof-11-00061-s001.zip]

Archive with 1 entries (1 files):
- jof-3417665-supplementary.xlsx
