# Supplementary material for: Sensitivity to the Demethylation Inhibitor Difenoconazole Among Baseline Populations of Various Penicillium spp. Causing Blue Mold of Apples and Pears
Source: J Fungi (Basel). 2025 Jan 15;11(1):61. doi: 10.3390/jof11010061 (PMC11767208; doi:10.3390/jof11010061)
Supplement: Supplementary file 1 [file jof-11-00061-s001.zip › jof-3417665-supplementary.xlsx]

## Sheet: Table S1
Table S1. List and origin of Penicillium spp. isolates used in this study
						Isolate used to test for
Species	N	Isolate	Host	Year	State	Spore germination	Mycelial growth	In vivo assay
Penicillium solitum	52	1462	Apple	2017	WA	+	+	+
		848	Apple	2016	WA	+	+
		840	Apple	2016	WA	+	+
		1168	Apple	2016	WA	+
		935	Apple	2016	WA	+	+
		947	Apple	2016	WA	+	+
		975	Apple	2016	WA	+	+
		1818	Apple	2016	WA	+	+
		2075	Apple	2016	WA	+	+
		1787	Apple	2016	WA	+	+
		2625	Apple	2016	WA	+	+
		2434	Apple	2016	WA	+	+
		2370	Apple	2016	WA	+	+
		2168	Apple	2016	WA	+	+
		1723	Apple	2017	WA	+	+
		1029	N/A	2017	WA	+
		267	Pear	2018	OR	+
		359	Apple	2016	WA	+
		687	Apple	2016	WA	+
		901	Apple	2016	WA	+
		877	Apple	2016	WA	+
		842	Apple	2016	WA	+	+	+
		854	Apple	2016	WA	+
		933	Apple	2016	WA	+
		940	Apple	2016	WA	+	+
		1166	Apple	2016	WA	+
		1072	Apple	2016	WA	+
		1461	Apple	2016	WA	+	+
		1473	Apple	2016	WA	+
		1485	Apple	2016	WA	+	+
		1522	Apple	2016	WA	+
		1232	Apple	2016	WA	+	+
		1241	Apple	2016	WA	+	+	+
		2324	Apple	2016	WA	+	+
		2325	Apple	2016	WA	+	+
		2034	Apple	2016	WA	+
		2291	Apple	2016	WA	+	+	+
		2647	Apple	2016	WA	+
		681	Apple	2016	WA	+	+
		647	Apple	2016	WA	+	+	+
		981	Apple	2016	WA	+
		2320	Apple	2016	WA	+	+
		2343	Apple	2016	WA	+
		2344	Apple	2016	WA	+
		2345	Apple	2016	WA	+	+
		884	Apple	2016	WA	+
		1074	Apple	2016	WA	+
		2275	Apple	2016	WA	+
		2277	Apple	2016	WA	+	+
		2279	Apple	2016	WA	+
		2308	Apple	2016	WA	+
		2331	Apple	2017	WA	+	+	+
						52	29	6
Penicillium roqueforti	32	342	Pear	2018	OR	+
		786	Apple	2016	WA	+	+	+
		898	Apple	2016	WA	+	+	+
		1990	Apple	2016	WA	+	+
		459	Apple	2016	WA	+
		2468	Apple	2017	WA	+	+
		640	Apple	2017	WA	+
		576	Apple	2017	WA	+	+
		578	Apple	2017	WA	+
		608	Apple	2017	WA	+	+
		1068	Apple	2017	WA	+
		119	Pear	2018	OR	+	+
		368	Apple	2016	WA	+	+
		760	Apple	2016	WA	+	+
		1835	Apple	2016	WA	+
		1987	Apple	2016	WA	+
		1604	Apple	2016	WA	+
		1503	Apple	2016	WA	+	+
		1525	Apple	2016	WA	+
		1527	Apple	2016	WA	+
		577	Apple	2016	WA	+	+
		2216	Apple	2016	WA	+	+
		1243	Apple	2016	WA	+
		2069	Apple	2016	WA	+
		2079	Apple	2016	WA	+
		2471	Apple	2016	WA	+	+
		1673	Apple	2016	WA	+	+
		2482	Apple	2016	WA	+
		620	Apple	2017	WA	+
		3045	Apple	2017	WA	+
		3137	Apple	2017	WA	+
		380	Apple	2016	WA	+	+	+
						32	15	3
Penicillium expansum	31	1813	Apple	2016	WA	+	+	+
		2040	Apple	2016	WA	+
		1734	Apple	2016	WA	+	+	+
		1745	Apple	2016	WA	+	+
		2962	Apple	2017	WA	+	+
		1458	Apple	2017	WA	+	+
		1420	Apple	2017	WA	+	+
		353	Pear	2018	OR	+	+
		360	Pear	2018	OR	+	+
		337	Pear	2018	OR	+	+
		1859	Apple	2016	WA	+	+
		1817	Apple	2016	WA	+	+
		2417	Apple	2016	WA	+	+
		2302	Apple	2016	WA	+	+
		1812	Apple	2016	WA	+
		1707	Apple	2016	WA	+	+
		1714	Apple	2016	WA	+	+	+
		558	Apple	2016	WA	+
		1790	Apple	2016	WA	+
		1720	Apple	2016	WA	+
		1850	Apple	2016	WA	+
		2319	Apple	2016	WA	+
		1664	Apple	2016	WA	+
		574	Apple	2016	WA	+
		11	Apple	2016	WA	+
		2708	Apple	2017	WA	+
		2967	Apple	2017	WA	+
		3042	Apple	2017	WA	+
		2025	Apple	2016	WA	+
		2016	Apple	2016	WA	+	+
		310	Pear	2017	OR	+
						31	16	3
Penicillium commune	15	862	Apple	2016	WA	+
		2193	Apple	2016	WA	+	+	+
		1681	Apple	2016	WA	+
		562	Apple	2016	WA	+
		907	Apple	2016	WA	+
		855	Apple	2016	WA	+
		1846	Apple	2016	WA	+	+
		1858	Apple	2016	WA	+
		1524	Apple	2016	WA	+
		1998	Apple	2016	WA	+	+	+
		2064	Apple	2016	WA	+	+
		768	Apple	2016	WA	+
		384	Apple	2016	WA	+	+	+
		2321	Apple	2016	WA	+
		2438	Apple	2016	WA	+
						15	5	3
Penicillium paneum	9	3114	Apple	2017	WA	+	+	+
		457	Apple	2016	WA	+	+
		779	Apple	2016	WA	+
		794	Apple	2016	WA	+	+	+
		109	Apple	2016	WA	+	+	+
		1528	Apple	2016	WA	+	+
		2702	Apple	2016	WA	+	+	+
		846	Apple	2016	WA	+
		798	Apple	2016	WA	+
						9	6	5
Penicillium psychrosexuale	8	2377	Apple	2016	WA	+
		2228	Apple	2016	WA	+	+	+
		1028	Apple	2016	WA	+	+
		1575	Apple	2016	WA	+	+
		380	Apple	2017	WA	+
		857	Apple	2016	WA	+	+
		1025	Apple	2016	WA	+
		2963	Apple	2017	WA	+
						8	4	1
Penicillium crustosum	5	1168	Apple	2017	WA	+	+	+
		2503	Apple	2016	WA	+	+	+
		123	Pear	2018	OR	+
		304	Apple	2016	WA	+
		2684	Apple	2016	WA	+	+	+
						5	3	3
Penicillium carneum	3	2330	Apple	2016	WA	+	+	+
		972	Apple	2016	WA	+	+	+
		1047	Apple	2016	WA	+	1
						3	3	2
Penicillium palitans	2	2026	Apple	2016	WA	+	+	+
		2306	Apple	2016	WA	+	+	+
						2	2	2
Penicillium citrinum	1	479	Apple	2016	WA	+	+	+
Penicillium griseofulvum	1	1461	Pear	2017	WA	+	+	+
Penicillium raistrickii	1	2159	Apple	2016	WA	+	+	+
Penicillium ribium	1	2164	Apple	2016	WA	+	+	+
Penicillium viridicatum	1	792	Apple	2016	WA	+	+	+
						161	87	32
1Penicillium isolates included in spore germination, mycelial growth or in vivo assay have + sign in respective columns corresponding to the Isolates.

## Sheet: Table S2
	Table S2. Severity (lesion diameter) of blue mold caused by Penicillium spp. with different sensitivity level to difenoconazole after 5 months of storage
			DIF EC50 (µg/ml)			Lesion diameter (mm)1
	Penicillium species	Isolate	Spores	Mycelia		Control		Difenoconazole
	P. solitum	1462	0.176	0.173		0.4 ± 0.4	ab	0.0 ± 0.0	a
		2291	0.218	0.257		1.7 ± 1.2	ab	0.0 ± 0.0	a
		2331	0.248	0.075		0.5 ± 0.5	ab	3.8 ± 1.8	ab
		647	0.724	0.438		2.4 ± 1.7	ab	0.8 ± 0.8	a
		842	0.825	0.112		1.8 ± 1.2	ab	0.7 ± 0.7	a
	P. expansum	1813	0.013	0.031		57.2 ± 5.3	cd	0.0 ± 0.0	a
		1734	0.01	0.02		57.2 ± 5.3	cd	0.0 ± 0.0	a
		1714	0.148	0.053		62.9 ± 4.0	c	0.0 ± 0.0	a
	P. commune	384	0.049	0.14		4.7 ± 2.2	ab	3.9 ± 2.2	a
		1998	0.133	0.092		3.3 ± 2.3	ab	6.3 ± 3.0	ab
		2193	0.198	0.085		16.5 ± 4.0	abe	10.6 ± 3.3	b
	P. crustosum	2503	0.233	0.096		16.1 ± 5.3	abe	0.0 ± 0.0	a
		2684	0.431	0.21		6.8 ± 3.5	ab	3.8 ± 2.6	a
		1168	0.86	0.247		2.5 ± 1.9	ab	0.0 ± 0.0	a
	P. roqueforti	786	0.107	0.03		28.9 ± 6.7	bde	0.0 ± 0.0	a
		380	0.207	0.065		2.2 ± 1.5	ab	0.0 ± 0.0	a
	P. palitans	2026	0.19	0.06		6.0 ± 2.5	ab	0.4 ± 0.3	a
		2306	2.472	0.37		6.8 ± 3.9	ab	1.8 ± 1.0	ab
	P. griseofulvum	1461	0.026	0.072		0.25 ± 0.2	ab	0.0 ± 0.0	a
	P. raistrickii	2159	0.105	0.16		0.4 ± 0.4	ab	0.0 ± 0.0	a
	1 Different letters within each row indicate significant differences between isolate on untreated and DIF-treated apples
